# Supplementary material for: CTCF: an R/bioconductor data package of human and mouse CTCF binding sites
Source: Bioinform Adv. 2022 Dec 16;2(1):vbac097. doi: 10.1093/bioadv/vbac097 (PMC9793704; doi:10.1093/bioadv/vbac097)
Supplement: vbac097_Supplementary_Data [file vbac097_supplementary_data.zip]

Archive with 6 entries (6 files):
- Supplementary_Figure_2.png
- Supplementary_Table_legends.docx
- Table_S1_PWMs.xlsx
- Table_S2_Predefined.xlsx
- Table_S3_log_PWMs.xlsx
- Supplementary_Figure_1.png
