# Supplementary material for: CTCF: an R/bioconductor data package of human and mouse CTCF binding sites
Source: Bioinform Adv. 2022 Dec 16;2(1):vbac097. doi: 10.1093/bioadv/vbac097 (PMC9793704; doi:10.1093/bioadv/vbac097)
Supplement: vbac097_Supplementary_Data [file vbac097_supplementary_data.zip › Table_S1_PWMs.xlsx]

## Sheet: Sheet1
Motif	Length (bp)	URL
Jaspar2022
MA0139.1	19	https://jaspar2022.genereg.net/matrix/MA0139.1
MA1929.1	34	http://jaspar2022.genereg.net/matrix/MA1929.1
MA1930.1	35	http://jaspar2022.genereg.net/matrix/MA1930.1
HOCOMOCO v11
CTCF_HUMAN.H11MO.0.A	19	http://hocomoco.autosome.ru/motif/CTCF_HUMAN.H11MO.0.A
CTCF_MOUSE.H11MO.0.A	20	http://hocomoco.autosome.ru/motif/CTCF_MOUSE.H11MO.0.A
SwissRegulon
CTCF.p2	20	https://swissregulon.unibas.ch/wm/?wm=CTCF.p2&org=hg18
Jolma 2013
CTCF_full	17	http://floresta.eead.csic.es/footprintdb/index.php?db=HumanTF:1.0&motif=CTCF_full
CTCFBSDB
EMBL_M1, EMBL_M2, MIT_LM2, MIT_LM7, MIT_LM23, REN_20	9-20	https://insulatordb.uthsc.edu/download/CTCFBSDB_PWM.mat
CIS-BP
83 CTCF (Homo sapiens) C2H2 ZF	11-21	http://cisbp.ccbr.utoronto.ca/TFreport.php?searchTF=T094831_2.00
2 Ctcf (Mus musculus) C2H2 ZF	15, 20	http://cisbp.ccbr.utoronto.ca/TFreport.php?searchTF=T100985_2.00
