# Supplementary material for: CTCF: an R/bioconductor data package of human and mouse CTCF binding sites
Source: Bioinform Adv. 2022 Dec 16;2(1):vbac097. doi: 10.1093/bioadv/vbac097 (PMC9793704; doi:10.1093/bioadv/vbac097)
Supplement: vbac097_Supplementary_Data [file vbac097_supplementary_data.zip › Table_S2_Predefined.xlsx]

## Sheet: Sheet1
Database	Number	Assembly	URL
CTCFBSDB 2.0
Predicted human CTCF binding sites	13401	hg18	https://insulatordb.uthsc.edu/download/allcomp.txt.gz
Predicted mouse CTCF binding sites	5504	mm8	https://insulatordb.uthsc.edu/download/allcomp.txt.gz
SCREEN ENCODE
Human CTCF-bound cCREs	450641	hg38	https://api.wenglab.org/screen_v13/fdownloads/cCREs/GRCh38-CTCF.bed
Mouse CTCF-bound cCREs	82777	mm10	https://api.wenglab.org/screen_v13/fdownloads/cCREs/mm10-CTCF.bed
