# Supplementary material for: CTCF: an R/bioconductor data package of human and mouse CTCF binding sites
Source: Bioinform Adv. 2022 Dec 16;2(1):vbac097. doi: 10.1093/bioadv/vbac097 (PMC9793704; doi:10.1093/bioadv/vbac097)
Supplement: vbac097_Supplementary_Data [file vbac097_supplementary_data.zip › Table_S3_log_PWMs.xlsx]

## Sheet: log_PWMs
ID	Description	Genome	Species	Taxonomy	Data provider	Width, bp (min/mean/max)	Distance to nearest, bp (min/mean/max)	All (p-value threshold 1e-4)	Non-overlapping (p-value threshold 1e-4)	All (p-value threshold 1e-6)	Non-overlapping (p-value threshold 1e-6)
T2T.CIS_BP_2.00_Homo_sapiens.RData	T2T CTCF motifs detected using human PWM matrices from http://cisbp.ccbr.utoronto.ca/, by FIMO	T2T	Homo sapiens	9606	CIS-BP	11/15.26/21	1/236.33/917222	85004288	11610275	1642859	308511
T2T.CTCFBSDB_PWM.RData	T2T CTCF motifs detected using PWM matrices from https://insulatordb.uthsc.edu/, by FIMO	T2T	Homo sapiens	9606	CTCFBSDB 2.0	9/17.49/20	1/838.91/761272	5385530	3452150	98088	61030
T2T.HOCOMOCOv11_core_HUMAN_mono_meme_format.RData	T2T CTCF motifs detected using human PWM matrices from https://hocomoco11.autosome.org/, by FIMO	T2T	Homo sapiens	9606	HOCOMOCO v11	19/19.00/19	1/3027.15/2364590	927477	909247	21491	21450
T2T.JASPAR2022_CORE_vertebrates_non_redundant_v2.RData	T2T CTCF motifs detected using human PWM matrices from https://jaspar.genereg.net/, by FIMO	T2T	Homo sapiens	9606	JASPAR 2022	19/30.04/35	1/1090.22/870538	3196774	2538458	75126	64767
T2T.Jolma2013.RData	T2T CTCF motifs detected using PWM matrices from DOI:10.1016/j.cell.2012.12.009, by FIMO	T2T	Homo sapiens	9606	Jolma 2013	17/17.00/17	1/8529.68/2807781	342765	341669	6857	6857
T2T.MA0139.1.RData	T2T CTCF motifs detected using MA0139.1 PWM matrix from https://jaspar.genereg.net/, by FIMO	T2T	Homo sapiens	9606	JASPAR 2022	19/19.00/19	1/3143.22/2364590	916829	905231	22149	22131
T2T.SwissRegulon_human_and_mouse.RData	T2T CTCF motifs detected using PWM matrices from https://swissregulon.unibas.ch/sr/, by FIMO	T2T	Homo sapiens	9606	SwissRegulon	20/20.00/20	1/2611.90/5082466	1106234	1094142	23050	23006
hg38.CIS_BP_2.00_Homo_sapiens.RData	hg38 CTCF motifs detected using human PWM matrices from http://cisbp.ccbr.utoronto.ca/, by FIMO	hg38	Homo sapiens	9606	CIS-BP	11/15.21/21	1/224.91/297985	82804664	11502445	1612042	303446
hg38.CTCFBSDB.CTCF_predicted_human.RData	hg38 CTCF predicted motifs from https://insulatordb.uthsc.edu/	hg38	Homo sapiens	9606	CTCFBSDB 2.0	9/17.48/20	1/830.19/552592	5212674	3343301	97491	60648
hg38.CTCFBSDB_PWM.RData	hg38 CTCF motifs detected using PWM matrices from https://insulatordb.uthsc.edu/, by FIMO	hg38	Homo sapiens	9606	CTCFBSDB 2.0	2/20.29/21	2/100284.76/30838311	13357	13278	-	-
hg38.HOCOMOCOv11_core_HUMAN_mono_meme_format.RData	hg38 CTCF motifs detected using human PWM matrices from https://hocomoco11.autosome.org/, by FIMO	hg38	Homo sapiens	9606	HOCOMOCO v11	19/19.00/19	1/3083.36/2066562	891816	875038	21020	20975
hg38.JASPAR2022_CORE_vertebrates_non_redundant_v2.RData	hg38 CTCF motifs detected using human PWM matrices from https://jaspar.genereg.net/, by FIMO	hg38	Homo sapiens	9606	JASPAR 2022	19/30.03/35	1/1083.26/649882	3093041	2456234	73545	63572
hg38.Jolma2013.RData	hg38 CTCF motifs detected using PWM matrices from DOI:10.1016/j.cell.2012.12.009, by FIMO	hg38	Homo sapiens	9606	Jolma 2013	17/17.00/17	1/8582.66/1952909	330892	329834	6823	6823
hg38.MA0139.1.RData	hg38 CTCF motifs detected using MA0139.1 PWM matrix from https://jaspar.genereg.net/, by FIMO	hg38	Homo sapiens	9606	JASPAR 2022	19/19.00/19	1/3154.86/2066562	887980	876938	21671	21652
hg38.SCREEN.GRCh38_CTCF.RData	hg38 CTCF-bound human cis-regulatory elements from https://screen.encodeproject.org/	hg38	Homo sapiens	9606	ENCODE SCREEN v3	152/262.30/352	1/2458.69/3531333	450641	444379	-	-
hg38.SwissRegulon_human_and_mouse.RData	hg38 CTCF motifs detected using PWM matrices from https://swissregulon.unibas.ch/sr/, by FIMO	hg38	Homo sapiens	9606	SwissRegulon	20/20.00/20	1/2607.22/2058733	1079055	1067050	22569	22521
hg19.CIS_BP_2.00_Homo_sapiens.RData	hg19 CTCF motifs detected using human PWM matrices from http://cisbp.ccbr.utoronto.ca/, by FIMO	hg19	Homo sapiens	9606	CIS-BP	11/15.21/21	1/220.20/70358	81569702	11355221	1595787	298489
hg19.CTCFBSDB.CTCF_predicted_human.RData	hg19 CTCF motifs detected using PWM matrices from https://insulatordb.uthsc.edu/, by FIMO	hg19	Homo sapiens	9606	CTCFBSDB 2.0	9/17.48/20	1/817.46/74869	5118501	3294516	93692	57137
hg19.CTCFBSDB_PWM.RData	hg19 CTCF predicted motifs from https://insulatordb.uthsc.edu/	hg19	Homo sapiens	9606	CTCFBSDB 2.0	19/20.30/21	2/100114.84/30838315	13355	13294	-	-
hg19.HOCOMOCOv11_core_HUMAN_mono_meme_format.RData	hg19 CTCF motifs detected using human PWM matrices from https://hocomoco11.autosome.org/, by FIMO	hg19	Homo sapiens	9606	HOCOMOCO v11	19/19.00/19	1/3080.17/250197	876822	860212	20853	20811
hg19.JASPAR2022_CORE_vertebrates_non_redundant_v2.RData	hg19 CTCF motifs detected using human PWM matrices from https://jaspar.genereg.net/, by FIMO	hg19	Homo sapiens	9606	JASPAR 2022	19/30.03/35	1/1068.72/62872	3035951	2414604	71825	61940
hg19.Jolma2013.RData	hg19 CTCF motifs detected using PWM matrices from DOI:10.1016/j.cell.2012.12.009, by FIMO	hg19	Homo sapiens	9606	Jolma 2013	17/17.00/17	1/8838.10/574172	315914	314858	6734	6734
hg19.MA0139.1.RData	hg19 CTCF motifs detected using MA0139.1 PWM matrix from https://jaspar.genereg.net/, by FIMO	hg19	Homo sapiens	9606	JASPAR 2022	19/19.00/19	1/3147.60/156633	871136	860252	21511	21491
hg19.SwissRegulon_human_and_mouse.RData	hg19 CTCF motifs detected using PWM matrices from https://swissregulon.unibas.ch/sr/, by FIMO	hg19	Homo sapiens	9606	SwissRegulon	20/20.00/20	1/2593.14/131223	1061972	1050085	22325	22282
hg18.CTCFBSDB.CTCF_predicted_human.RData	hg18 CTCF predicted motifs from https://insulatordb.uthsc.edu/	hg18	Homo sapiens	9606	CTCFBSDB 2.0	19/20.30/21	2/97653.14/1976080	13401	13343	-	-
hg18.MA0139.1.RData	hg18 CTCF motifs detected using MA0139.1 PWM matrix from https://jaspar.genereg.net/, by FIMO	hg18	Homo sapiens	9606	JASPAR 2022	19/19.00/19	1/3150.96/414225	869463	858603	21436	21416
mm39.CIS_BP_2.00_Mus_musculus.RData	mm39 CTCF motifs detected using mouse PWM matrices from http://cisbp.ccbr.utoronto.ca/, by FIMO	mm39	Mus musculus	10090	CIS-BP	15/17.06/20	1/1972.28/106191	1811582	1308209	101066	80637
mm39.CTCFBSDB_PWM.RData	mm39 CTCF predicted motifs from https://insulatordb.uthsc.edu/	mm39	Mus musculus	10090	CTCFBSDB 2.0	9/17.68/20	1/766.94/65599	5476211	3237788	164967	104883
mm39.HOCOMOCOv11_core_MOUSE_mono_meme_format.RData	mm39 CTCF motifs detected using mouse PWM matrices from https://hocomoco11.autosome.org/, by FIMO	mm39	Mus musculus	10090	HOCOMOCO v11	20/20.00/20	1/3492.63/125200	740710	726641	27620	27582
mm39.JASPAR2022_CORE_vertebrates_non_redundant_v2.RData	mm39 CTCF motifs detected using mouse PWM matrices from https://jaspar.genereg.net/, by FIMO	mm39	Mus musculus	10090	JASPAR 2022	19/29.39/35	1/1108.71/50110	2940147	2280509	109427	90585
mm39.Jolma2013.RData	mm39 CTCF motifs detected using PWM matrices from DOI:10.1016/j.cell.2012.12.009, by FIMO	mm39	Mus musculus	10090	Jolma 2013	17/17.00/17	1/6199.10/153889	423521	422552	12800	12797
mm39.MA0139.1.RData	mm39 CTCF motifs detected using MA0139.1 PWM matrix from https://jaspar.genereg.net/, by FIMO	mm39	Mus musculus	10090	JASPAR 2022	19/19.00/19	1/2702.45/73172	962332	949270	32210	32199
mm39.SwissRegulon_human_and_mouse.RData	mm39 CTCF motifs detected using PWM matrices from https://swissregulon.unibas.ch/sr/, by FIMO	mm39	Mus musculus	10090	SwissRegulon	20/20.00/20	1/2382.42/106191	1094643	1080229	40549	40523
mm10.CIS_BP_2.00_Mus_musculus.RData	mm10 CTCF motifs detected using mouse PWM matrices from http://cisbp.ccbr.utoronto.ca/, by FIMO	mm10	Mus musculus	10090	CIS-BP	15/17.06/20	1/1972.63/106191	1810213	1307193	101011	80592
mm10.CTCFBSDB.CTCF_predicted_mouse.RData	mm10 CTCF motifs detected using PWM matrices from https://insulatordb.uthsc.edu/, by FIMO	mm10	Mus musculus	10090	CTCFBSDB 2.0	9/17.68/20	1/766.92/65599	5472184	3235312	164855	104827
mm10.CTCFBSDB_PWM.RData	mm10 CTCF predicted motifs from https://insulatordb.uthsc.edu/	mm10	Mus musculus	10090	CTCFBSDB 2.0	21/21.00/21	13/198391.26/3945341	5502	5491	-	-
mm10.HOCOMOCOv11_core_MOUSE_mono_meme_format.RData	mm10 CTCF motifs detected using mouse PWM matrices from https://hocomoco11.autosome.org/, by FIMO	mm10	Mus musculus	10090	HOCOMOCO v11	20/20.00/20	1/3493.23/125200	740100	726052	27604	27566
mm10.JASPAR2022_CORE_vertebrates_non_redundant_v2.RData	mm10 CTCF motifs detected using mouse PWM matrices from https://jaspar.genereg.net/, by FIMO	mm10	Mus musculus	10090	JASPAR 2022	19/29.39/35	1/1108.66/52386	2938085	2278849	109363	90532
mm10.Jolma2013.RData	mm10 CTCF motifs detected using PWM matrices from DOI:10.1016/j.cell.2012.12.009, by FIMO	mm10	Mus musculus	10090	Jolma 2013	17/17.00/17	1/6200.02/153889	423194	422225	12789	12786
mm10.MA0139.1.RData	mm10 CTCF motifs detected using MA0139.1 PWM matrix from https://jaspar.genereg.net/, by FIMO	mm10	Mus musculus	10090	JASPAR 2022	19/19.00/19	1/2702.64/73172	961635	948581	32188	32177
mm10.SCREEN.mm10_CTCF.RData	mm10 CTCF-bound mouse cis-regulatory elements from https://screen.encodeproject.org/	mm10	Mus musculus	10090	ENCODE SCREEN v3	152/274.08/352	1/11438.53/1621958	82777	82100	-	-
mm10.SwissRegulon_human_and_mouse.RData	mm10 CTCF motifs detected using PWM matrices from https://swissregulon.unibas.ch/sr/, by FIMO	mm10	Mus musculus	10090	SwissRegulon	20/20.00/20	1/2382.60/106191	1093870	1079467	40525	40499
mm9.CIS_BP_2.00_Mus_musculus.RData	mm9 CTCF motifs detected using mouse PWM matrices from http://cisbp.ccbr.utoronto.ca/, by FIMO	mm9	Mus musculus	10090	CIS-BP	15/17.07/20	1/1951.40/49905	1770520	1278081	99197	79218
mm9.CTCFBSDB.CTCF_predicted_mouse.RData	mm9 CTCF motifs detected using PWM matrices from https://insulatordb.uthsc.edu/, by FIMO	mm9	Mus musculus	10090	CTCFBSDB 2.0	9/17.68/20	1/760.56/20658	5335475	3150407	161014	102880
mm9.CTCFBSDB_PWM.RData	mm9 CTCF predicted motifs from https://insulatordb.uthsc.edu/	mm9	Mus musculus	10090	CTCFBSDB 2.0	21/21.00/21	13/198391.26/3945341	5502	5491	-	-
mm9.HOCOMOCOv11_core_MOUSE_mono_meme_format.RData	mm9 CTCF motifs detected using mouse PWM matrices from https://hocomoco11.autosome.org/, by FIMO	mm9	Mus musculus	10090	HOCOMOCO v11	20/20.00/20	1/3453.02/125200	725199	711236	27103	27065
mm9.JASPAR2022_CORE_vertebrates_non_redundant_v2.RData	mm9 CTCF motifs detected using mouse PWM matrices from https://jaspar.genereg.net/, by FIMO	mm9	Mus musculus	10090	JASPAR 2022	19/29.41/35	1/1093.64/42831	2879784	2230170	107506	89172
mm9.Jolma2013.RData	mm9 CTCF motifs detected using PWM matrices from DOI:10.1016/j.cell.2012.12.009, by FIMO	mm9	Mus musculus	10090	Jolma 2013	17/17.00/17	1/6145.17/153889	411345	410398	12309	12306
mm9.MA0139.1.RData	mm9 CTCF motifs detected using MA0139.1 PWM matrix from https://jaspar.genereg.net/, by FIMO	mm9	Mus musculus	10090	JASPAR 2022	19/19.00/19	1/2677.04/73172	938919	925939	31446	31435
mm9.SwissRegulon_human_and_mouse.RData	mm9 CTCF motifs detected using PWM matrices from https://swissregulon.unibas.ch/sr/, by FIMO	mm9	Mus musculus	10090	SwissRegulon	20/20.00/20	1/2363.65/60532	1066676	1052374	39510	39484
mm8.CTCFBSDB.CTCF_predicted_mouse.RData	mm8 CTCF predicted motifs from https://insulatordb.uthsc.edu/	mm8	Mus musculus	10090	CTCFBSDB 2.0	21/21.00/21	13/198354.06/3945341	5504	5493	-	-
